# Supplementary material for: Potential Utility of Pre-Emptive Germline Pharmacogenetics in Breast Cancer
Source: Cancers (Basel). 2021 Mar 11;13(6):1219. doi: 10.3390/cancers13061219 (PMC7998388; doi:10.3390/cancers13061219)
Supplement: Supplementary file 1 [file cancers-13-01219-s001.zip]

Archive with 3 entries (2 files):
- cancers-1095450-supplementary-xml/
- cancers-1095450-supplementary-xml/cancers-1095450-Figure S1.pdf
- cancers-1095450-supplementary-xml/cancers-1095450.xlsx
