# Supplementary material for: Potential Utility of Pre-Emptive Germline Pharmacogenetics in Breast Cancer
Source: Cancers (Basel). 2021 Mar 11;13(6):1219. doi: 10.3390/cancers13061219 (PMC7998388; doi:10.3390/cancers13061219)
Supplement: Supplementary file 1 [file cancers-13-01219-s001.zip › cancers-1095450-supplementary-xml/cancers-1095450.xlsx]

## Sheet: S Table 1
Supplemental Table 1: Drug-gene associations with levels of evidence from CPIC and FDA
	Gene	Drug		CPIC Level	FDA Table
1	ABCG2	rosuvastatin	1	B
2	ABL2	valproic acid	1	B
3	ASL	valproic acid	1	B
4	ASS1	valproic acid	1	B
5	BCHE	mivacurium			1
6	BCHE	succinylcholine			1
7	CACNA1S	desflurane	1	A
8	CACNA1S	enflurane	1	A
9	CACNA1S	halothane	1	A
10	CACNA1S	isoflurane	1	A
11	CACNA1S	sevoflurane	1	A
12	CACNA1S	methoxyflurane	1	A
13	CACNA1S	succinylcholine	1	A
14	CFTR	ivacaftor	1	A
15	CPS1	valproic acid	1	B
16	CYP2B6	efavirenz	1	A	2
17	CYP2B6	methadone	1	B
18	CYP2C19	amitriptyline	1	A
19	CYP2C19	brivaracetam	1	B	1
20	CYP2C19	carisoprodol			3
21	CYP2C19	citalopram	1	A	1
22	CYP2C19	clobazam			1
23	CYP2C19	clomipramine	1	B
24	CYP2C19	clopidogrel	1	A	1
25	CYP2C19	dexlansoprazole	1	B	3
26	CYP2C19	diazepam			3
27	CYP2C19	doxepin	1	B	3
28	CYP2C19	escitalopram	1	A	3
29	CYP2C19	esomeprazole			3
30	CYP2C19	flibanserin			1
31	CYP2C19	imipramine	1	B
32	CYP2C19	lansoprazole	1	A
33	CYP2C19	omeprazole	1	A	3
34	CYP2C19	pantoprazole	1	A	1
35	CYP2C19	rabeprazole			3
36	CYP2C19	sertraline	1	B
37	CYP2C19	trimipramine	1	B
38	CYP2C19	voriconazole	1	A	3
39	CYP2C9	acenocoumarol	1	B
40	CYP2C9	avatrombopag			3
41	CYP2C9	celecoxib	1	A	1
42	CYP2C9	dronabinol			1
43	CYP2C9	erdafitinib			1
44	CYP2C9	flurbiprofen	1	A	1
45	CYP2C9	fosphenytoin	1	A
46	CYP2C9	ibuprofen	1	A
47	CYP2C9	lornoxicam	1	A
48	CYP2C9	meloxicam	1	A
49	CYP2C9	phenytoin	1	A
50	CYP2C9	siponimod	1	A	1
51	CYP2C9	tenoxicam	1	A
52	CYP2C9	warfarin	1	A	1
53	CYP2D6	amitriptyline	1	A	3
54	CYP2D6	amoxapine			3
55	CYP2D6	amphetamine			1
56	CYP2D6	aripiprazole	1	B	1
57	CYP2D6	atomoxetine	1	A	1
58	CYP2D6	brexpiprazole			1
59	CYP2D6	carvedilol			2
60	CYP2D6	cevimeline			2
61	CYP2D6	clomipramine	1	B	3
62	CYP2D6	clozapine			1
63	CYP2D6	codeine	1	A	1,2
64	CYP2D6	darifenacin			3
65	CYP2D6	desipramine	1	B	3
66	CYP2D6	deutetrabenazine			1
67	CYP2D6	donepezil			3
68	CYP2D6	doxepin	1	B	3
69	CYP2D6	eliglustat	1	A/B	1
70	CYP2D6	fesoterodine			3
71	CYP2D6	fluvoxamine	1	B	3
72	CYP2D6	galantamine			3
73	CYP2D6	gefitinib			1
74	CYP2D6	hydrocodone	1	B
75	CYP2D6	Iloperidone			1
76	CYP2D6	imipramine	1	B	3
77	CYP2D6	lofexidine			1
78	CYP2D6	meclizine			1
79	CYP2D6	metoclopramide			1
80	CYP2D6	metoprolol			3
81	CYP2D6	mirabegron			3
82	CYP2D6	nebivolol			3
83	CYP2D6	nortriptyline	1	A	3
84	CYP2D6	oliceridine	1	A/B
85	CYP2D6	ondansetron	1	A
86	CYP2D6	paroxetine	1	A	3
87	CYP2D6	perphenazine			2
88	CYP2D6	pimozide	1	A/B	1
89	CYP2D6	pitolisant	1	A
90	CYP2D6	propafenone			1
91	CYP2D6	propranolol			3
92	CYP2D6	protriptyline			3
93	CYP2D6	risperidone	1	B	3
94	CYP2D6	tamoxifen	1	A	3
95	CYP2D6	tamsulosin			3
96	CYP2D6	tetrabenazine	1	A/B	1
97	CYP2D6	thioridazine			1
98	CYP2D6	tolterodine			2
99	CYP2D6	tramadol	1	A	1
100	CYP2D6	trimipramine	1	B	3
101	CYP2D6	tropisetron	1	A
102	CYP2D6	valbenazine			1
103	CYP2D6	venlafaxine	1	A/B	1
104	CYP2D6	vortioxetine	1	A/B	1
105	CYP3A5	tacrolimus	1	A	1
106	CYP4F2	acenocoumarol	1	B
107	CYP4F2	phenprocoumon	1	B
108	CYP4F2	warfarin	1	A	1
109	DPYD	capecitabine	1	A	1
110	DPYD	fluorouracil	1	A	1
111	G6PD	aspirin	1	A/B
112	G6PD	chloramphenicol	1	B
113	G6PD	rasburicase	1	A
114	G6PD	chlorpropamide	1	B
115	G6PD	ciprofloxacin	1	B
116	G6PD	dimercaprol	1	B
117	G6PD	tafenoquine	1	A
118	G6PD	dapsone	1	B
119	G6PD	glibenclamide	1	B
120	G6PD	glimepiride	1	B
121	G6PD	glipizide	1	B
122	G6PD	mafenide	1	B
123	G6PD	mesalazine	1	B
124	G6PD	methylene blue	1	B
125	G6PD	moxifloxacin	1	B
126	G6PD	nalidixic acid	1	B
127	G6PD	nitrofurantoin	1	B
128	G6PD	norfloxacin	1	B
129	G6PD	pegloticase	1	B
130	G6PD	phenazopyridine	1	B
131	G6PD	primaquine	1	B
132	G6PD	probenecid	1	B
133	G6PD	quinine	1	B
134	G6PD	sodium nitrite	1	B
135	G6PD	sulfacetamide	1	B
136	G6PD	sulfadiazine	1	B
137	G6PD	sulfamethoxazole / trimethoprim	1	B
138	G6PD	sulfasalazine	1	B
139	G6PD	sulfisoxazole	1	B
140	GBA	velaglucerase alfa	1	A/B
141	HLA-A	carbamazepine	1	A	2
142	HLA-B	abacavir	1	A	1
143	HLA-B	allopurinol	1	A	2
144	HLA-B	carbamazepine	1	A	1
145	HLA-B	fosphenytoin	1	A
146	HLA-B	oxcarbazepine	1	A	2
147	HLA-B	pazopanib			2
148	HLA-B	phenytoin	1	A
149	HLA-DQA1	lapatinib			2
150	HLA-DRB1	lapatinib			2
151	HPRT1	mycophenolic acid	1	B
152	IFNL3	peginterferon alfa-2a	1	A
153	IFNL3	peginterferon alfa-2b	1	A
154	IFNL4	peginterferon alfa-2a	1	A
155	IFNL4	peginterferon alfa-2b	1	A
156	MT-RNR1	amikacin	1	A/B
157	MT-RNR1	gentamicin	1	A/B
158	MT-RNR1	kanamycin	1	A/B
159	MT-RNR1	streptomycin	1	A/B
160	MT-RNR1	tobramycin	1	A/B
161	NAGS	carglumic acid	1	B
162	NAGS	valproic acid	1	B
163	NAT2	amifampridine			1
164	NAT2	hydralazine	1	A/B
165	NAT (not specific)	hydralazine			3
166	NAT (not specific)	isoniazid			2
167	NAT (not specific)	procainamide			2
168	NAT (not specific)	sulfamethoxazole and trimethoprim			2
169	NAT (not specific)	sulfasalazine			2
170	NUDT15	azathioprine	1	A
171	NUDT15	mercaptopurine	1	A
172	NUDT15	thioguanine	1	A
173	OTC	valproic acid	1	B
174	POLG	valproic acid	1	A/B
175	POLG	divalproex sodium	1	A/B
176	RYR1	desflurane	1	A
177	RYR1	enflurane	1	A
178	RYR1	halothane	1	A
179	RYR1	isoflurane	1	A
180	RYR1	sevoflurane	1	A
181	RYR1	methoxyflurane	1	A
182	RYR1	succinylcholine	1	A
183	SCN1A	carbamazepine	1	B
184	SCN1A	phenytoin	1	B
185	SLCO1B1	elagolix			3
186	SLCO1B1	simvastatin	1	A	2
187	SLCO1B1	rosuvastatin			3
188	TPMT	azathioprine	1	A	1
189	TPMT	mercaptopurine	1	A	1
190	TPMT	thioguanine	1	A	1
191	UGT1A1	atazanavir	1	A
192	UGT1A1	belinostat	1	B	1
193	UGT1A1	dolutegravir			3
194	UGT1A1	irinotecan	1	A	1
195	UGT1A1	nilotinib			2
196	UGT1A1	pazopanib			2
197	UGT1A1	raltegravir			3
198	VKORC1	warfarin	1	A	1
	Highlight indicates that the drug-gene association is acknowledged by both the CPIC and the FDA

## Sheet: S Table 2
Supplemental Table 2: Tumor Registry Clinical Data
HCI Person ID	Age at Dx	ICDO Site Code	ICDO Site Desc	ICDO Histo Code	ICDO Histo Desc	Stage	T	N	M	ER	PR	HER2 Value	HER2 Interp
1103689	60.8082	C50.5	Breast, lower-outer quadrant	8500/3	Invasive carcinoma of no special type (C50._) [BREAST ONLY]	1A	1b	0i-	0	Positive/elevated	Positive/elevated	Score of 1+	Negative/normal; within normal limits
1104795	66.7288	C50.4	Breast, upper-outer quadrant	8500/3	Invasive carcinoma of no special type (C50._) [BREAST ONLY]	3B	4d	1	0	Positive/elevated	Positive/elevated	Score of 3+	Positive/elevated
1108186	42.189	C50.9	Breast, NOS	8522/3	Infiltrating duct and lobular carcinoma (C50._)	1A	1c	0	0	Positive/elevated	Positive/elevated	Score of 1+	Negative/normal; within normal limits
1108316	57.537	C50.8	Breast, overlapping lesion	8500/3	Invasive carcinoma of no special type (C50._) [BREAST ONLY]	2A	1c	1a	0	Positive/elevated	Positive/elevated	Score of 1+	Negative/normal; within normal limits
1109503	39.1041	C50.1	Breast, central portion	8500/3	Invasive carcinoma of no special type (C50._) [BREAST ONLY]	4	1c	X	1
1110448	56.7342	C50.2	Breast, upper-inner quadrant	8500/3	Invasive carcinoma of no special type (C50._) [BREAST ONLY]	1A	1b	0	0	Positive/elevated	Negative/normal; within normal limits	Score of 3+	Positive/elevated
1134957	52.0877	C50.8	Breast, overlapping lesion	8500/3	Invasive carcinoma of no special type (C50._) [BREAST ONLY]	1A	1c	0	0	Positive/elevated	Positive/elevated
1142569	55.6795	C50.8	Breast, overlapping lesion	8500/3	Invasive carcinoma of no special type (C50._) [BREAST ONLY]	4	1c	1	1	Positive/elevated	Negative/normal; within normal limits
1145847	61.7945	C50.9	Breast, NOS	8010/3	Carcinoma, NOS	3B	4d	1	0	Positive/elevated	Negative/normal; within normal limits
1146287	61.9096	C50.8	Breast, overlapping lesion	8523/3	Infiltrating duct mixed with other types of carcinoma (C50._)	2A	1b	1a	0	Positive/elevated	Positive/elevated	Score of 3+	Positive/elevated
1164234	82.4932	C50.3	Breast, lower-inner quadrant	8500/3	Invasive carcinoma of no special type (C50._) [BREAST ONLY]	2A	2	0	0	Negative/normal; within normal limits	Negative/normal; within normal limits
1173446	56.6986	C50.5	Breast, lower-outer quadrant	8500/3	Invasive carcinoma of no special type (C50._) [BREAST ONLY]	1A	1c	0	0	Negative/normal; within normal limits	Negative/normal; within normal limits	Score of 3+	Positive/elevated
1178851	50.211	C50.4	Breast, upper-outer quadrant	8523/3	Infiltrating duct mixed with other types of carcinoma (C50._)	1B	1c	1mi	0	Positive/elevated	Positive/elevated	Score of 3+	Positive/elevated
1182409	60.3726	C50.4	Breast, upper-outer quadrant	8500/3	Invasive carcinoma of no special type (C50._) [BREAST ONLY]	2B	3	0	0	Positive/elevated	Negative/normal; within normal limits
1182526	73.6	C50.9	Breast, NOS	8500/3	Invasive carcinoma of no special type (C50._) [BREAST ONLY]	1B	1b	1	0	Positive/elevated	Positive/elevated	Score of 2+	Borderline; equivocal; indeterminate; undetermined whether positive or negative
1183984	65.1096	C50.9	Breast, NOS	8522/3	Infiltrating duct and lobular carcinoma (C50._)	2A	1c	1	0	Positive/elevated	Positive/elevated
1198106	69.1918	C50.2	Breast, upper-inner quadrant	8522/3	Infiltrating duct and lobular carcinoma (C50._)	2B				Positive/elevated	Positive/elevated
1198311	28.9315	C50.4	Breast, upper-outer quadrant	8500/3	Invasive carcinoma of no special type (C50._) [BREAST ONLY]	4	4d	1	1	Positive/elevated	Negative/normal; within normal limits
1198511	47.9836	C50.4	Breast, upper-outer quadrant	8530/3	Inflammatory carcinoma (C50._)	4			1	Negative/normal; within normal limits	Negative/normal; within normal limits	Score of 1+	Negative/normal; within normal limits
1199176	63.8356	C50.4	Breast, upper-outer quadrant	8500/3	Invasive carcinoma of no special type (C50._) [BREAST ONLY]	2A	2	0	0	Positive/elevated	Positive/elevated	Score of 3+	Positive/elevated
1199227	47.1315	C50.8	Breast, overlapping lesion	8575/3	Metaplastic carcinoma, NOS	2A	2	0	0	Positive/elevated	Positive/elevated	Score of 2+	Borderline; equivocal; indeterminate; undetermined whether positive or negative
1199383	65.1973	C50.2	Breast, upper-inner quadrant	8523/3	Infiltrating duct mixed with other types of carcinoma (C50._)	2A	2	0	0	Positive/elevated	Positive/elevated	Score 0	Negative/normal; within normal limits
1202225	51.1671	C50.4	Breast, upper-outer quadrant	8500/3	Invasive carcinoma of no special type (C50._) [BREAST ONLY]	1A	1b	0	0	Positive/elevated	Positive/elevated	Score of 3+	Positive/elevated
1202500	48.6986	C50.8	Breast, overlapping lesion	8522/3	Infiltrating duct and lobular carcinoma (C50._)	3C	4d	3a	0	Positive/elevated	Negative/normal; within normal limits	Test ordered, results not in chart	Positive/elevated
1202558	73.5562	C50.4	Breast, upper-outer quadrant	8500/3	Invasive carcinoma of no special type (C50._) [BREAST ONLY]	2A				Negative/normal; within normal limits	Negative/normal; within normal limits
1202642	36.8685	C50.8	Breast, overlapping lesion	8500/3	Invasive carcinoma of no special type (C50._) [BREAST ONLY]	2B	2	1	0	Positive/elevated	Positive/elevated
1208264	67.4466	C50.9	Breast, NOS	8010/3	Carcinoma, NOS	3C	0	3	0	Positive/elevated	Positive/elevated	Test ordered, results not in chart	Negative/normal; within normal limits
1208268	46.6247	C50.8	Breast, overlapping lesion	8523/3	Infiltrating duct mixed with other types of carcinoma (C50._)	1A	1b	0	0	Positive/elevated	Positive/elevated	Score of 2+	Borderline; equivocal; indeterminate; undetermined whether positive or negative
1208342	26.9616	C50.4	Breast, upper-outer quadrant	8010/3	Carcinoma, NOS	2B	2	1	0	Positive/elevated	Positive/elevated
1208383	31.8438	C50.9	Breast, NOS	8500/3	Invasive carcinoma of no special type (C50._) [BREAST ONLY]	2B	2	1	0	Positive/elevated	Negative/normal; within normal limits
1208384	52.7397	C50.4	Breast, upper-outer quadrant	8500/3	Invasive carcinoma of no special type (C50._) [BREAST ONLY]	4	2	1	1	Positive/elevated	Positive/elevated
1210560	52.6137	C50.4	Breast, upper-outer quadrant	8500/3	Invasive carcinoma of no special type (C50._) [BREAST ONLY]	1A	1c	0	0	Positive/elevated	Positive/elevated	Score of 2+	Negative/normal; within normal limits
1210587	58.5781	C50.8	Breast, overlapping lesion	8522/3	Infiltrating duct and lobular carcinoma (C50._)	2B	3	0	0	Positive/elevated	Positive/elevated	Score of 3+	Positive/elevated
1210595	50.1151	C50.4	Breast, upper-outer quadrant	8500/3	Invasive carcinoma of no special type (C50._) [BREAST ONLY]	3C	2	3c	0	Positive/elevated	Positive/elevated	Score of 2+	Borderline; equivocal; indeterminate; undetermined whether positive or negative
1210647	43.0712	C50.4	Breast, upper-outer quadrant	8500/3	Invasive carcinoma of no special type (C50._) [BREAST ONLY]	1A	1c	0	0	Positive/elevated	Positive/elevated	Score of 3+	Positive/elevated
1211257	43.2904	C50.9	Breast, NOS	8500/3	Invasive carcinoma of no special type (C50._) [BREAST ONLY]	1A	1c	0	0	Positive/elevated	Positive/elevated
1211523	47.8904	C50.9	Breast, NOS	8507/3	Invasive micropapillary carcinoma (C50._) [USE FOR C50._ FOR ALL YEARS. FOR ALL OTHER SITES USE 8265/3 FOR 2018+ AND USE 8507/3 FOR PRE-2018.]	3C	2	3b	0	Negative/normal; within normal limits	Negative/normal; within normal limits	Score of 3+	Positive/elevated
1211663	79.9397	C50.4	Breast, upper-outer quadrant	8500/3	Invasive carcinoma of no special type (C50._) [BREAST ONLY]	2B	2	1	0	Negative/normal; within normal limits	Negative/normal; within normal limits	Score of 1+	Negative/normal; within normal limits
1211679	60.0575	C50.4	Breast, upper-outer quadrant	8500/3	Invasive carcinoma of no special type (C50._) [BREAST ONLY]	2B	2	1	0	Positive/elevated	Positive/elevated	Score of 3+	Positive/elevated
1211686	45.1808	C50.3	Breast, lower-inner quadrant	8500/3	Invasive carcinoma of no special type (C50._) [BREAST ONLY]	2B	2	1a	0	Positive/elevated	Positive/elevated	Score of 1+	Negative/normal; within normal limits
1211814	27.9562	C50.8	Breast, overlapping lesion	8500/3	Invasive carcinoma of no special type (C50._) [BREAST ONLY]	1B	1b	1mi	0	Positive/elevated	Negative/normal; within normal limits	Score of 1+	Negative/normal; within normal limits
1211876	56.0466	C50.8	Breast, overlapping lesion	8522/3	Infiltrating duct and lobular carcinoma (C50._)	3C	2	3	0	Positive/elevated	Positive/elevated	Score of 2+	Borderline; equivocal; indeterminate; undetermined whether positive or negative
1212045	48.9507	C50.4	Breast, upper-outer quadrant	8500/3	Invasive carcinoma of no special type (C50._) [BREAST ONLY]	2A	1c	1	0	Positive/elevated	Positive/elevated	Score of 1+	Negative/normal; within normal limits
1212193	39.8247	C50.9	Breast, NOS	8500/3	Invasive carcinoma of no special type (C50._) [BREAST ONLY]	2B	2	1	0	Negative/normal; within normal limits	Negative/normal; within normal limits	Score of 3+	Positive/elevated
1212204	49.2329	C50.9	Breast, NOS	8500/3	Invasive carcinoma of no special type (C50._) [BREAST ONLY]	3B	4b	2	0	Positive/elevated	Positive/elevated
1212240	56.3479	C50.4	Breast, upper-outer quadrant	8500/3	Invasive carcinoma of no special type (C50._) [BREAST ONLY]	3A	2	2a	0	Positive/elevated	Positive/elevated	Score of 2+	Borderline; equivocal; indeterminate; undetermined whether positive or negative
1212523	24.3616	C50.2	Breast, upper-inner quadrant	8500/3	Invasive carcinoma of no special type (C50._) [BREAST ONLY]	2B	3	0	0	Positive/elevated	Positive/elevated
1212609	70.5479	C50.2	Breast, upper-inner quadrant	8500/3	Invasive carcinoma of no special type (C50._) [BREAST ONLY]	2B	2	1mi	0	Positive/elevated	Positive/elevated	Score of 1+	Negative/normal; within normal limits
1212610	80.3479	C50.8	Breast, overlapping lesion	8500/3	Invasive carcinoma of no special type (C50._) [BREAST ONLY]	4				Negative/normal; within normal limits	Negative/normal; within normal limits
1212657	51.2658	C50.9	Breast, NOS	8522/3	Infiltrating duct and lobular carcinoma (C50._)	2A	2	0	0	Positive/elevated	Positive/elevated	Score of 1+	Negative/normal; within normal limits
1212708	47.9644	C50.3	Breast, lower-inner quadrant	8500/3	Invasive carcinoma of no special type (C50._) [BREAST ONLY]	3A				Positive/elevated	Positive/elevated	Score of 1+	Negative/normal; within normal limits
1212728	75.7233	C50.4	Breast, upper-outer quadrant	8500/3	Invasive carcinoma of no special type (C50._) [BREAST ONLY]	4				Positive/elevated	Negative/normal; within normal limits	Score of 3+	Positive/elevated
1213457	45.0027	C50.9	Breast, NOS	8500/3	Invasive carcinoma of no special type (C50._) [BREAST ONLY]	1A	1a	0	0	Positive/elevated	Positive/elevated
1213694	44.1014	C50.4	Breast, upper-outer quadrant	8500/3	Invasive carcinoma of no special type (C50._) [BREAST ONLY]	1A	1b	0	0
1214655	51.7479	C50.2	Breast, upper-inner quadrant	8500/3	Invasive carcinoma of no special type (C50._) [BREAST ONLY]	3A	3	1	0	Positive/elevated	Positive/elevated	Score of 2+	Borderline; equivocal; indeterminate; undetermined whether positive or negative
1214769	45.5644	C50.4	Breast, upper-outer quadrant	8500/3	Invasive carcinoma of no special type (C50._) [BREAST ONLY]	1B	1c	1mi	0	Positive/elevated	Positive/elevated
1214797	52.8877	C50.4	Breast, upper-outer quadrant	8500/3	Invasive carcinoma of no special type (C50._) [BREAST ONLY]	2B	3	0	0	Positive/elevated	Negative/normal; within normal limits
1214872	54.5753	C50.8	Breast, overlapping lesion	8520/3	Lobular carcinoma, NOS (C50._)	3A				Positive/elevated	Positive/elevated	Score of 1+	Negative/normal; within normal limits
1214914	54.7671	C50.4	Breast, upper-outer quadrant	8500/3	Invasive carcinoma of no special type (C50._) [BREAST ONLY]	2B	3	0	0	Negative/normal; within normal limits	Negative/normal; within normal limits	Score 0	Negative/normal; within normal limits
1215039	56.8247	C50.4	Breast, upper-outer quadrant	8523/3	Infiltrating duct mixed with other types of carcinoma (C50._)	3A	2	2a	0	Positive/elevated	Positive/elevated	Test ordered, results not in chart	Negative/normal; within normal limits
1215797	36.8795	C50.8	Breast, overlapping lesion	8500/3	Invasive carcinoma of no special type (C50._) [BREAST ONLY]	2B	2	1	0	Positive/elevated	Negative/normal; within normal limits	Score of 1+	Negative/normal; within normal limits
1215801	54.4055	C50.4	Breast, upper-outer quadrant	8500/3	Invasive carcinoma of no special type (C50._) [BREAST ONLY]	2B	2	1	0	Positive/elevated	Positive/elevated	Score of 2+	Borderline; equivocal; indeterminate; undetermined whether positive or negative
1215806	44.6795	C50.4	Breast, upper-outer quadrant	8500/3	Invasive carcinoma of no special type (C50._) [BREAST ONLY]	2A	1c	1a	0	Positive/elevated	Positive/elevated	Score of 1+	Negative/normal; within normal limits
1215957	53.526	C50.5	Breast, lower-outer quadrant	8500/3	Invasive carcinoma of no special type (C50._) [BREAST ONLY]	1A	1c	0	0	Positive/elevated	Negative/normal; within normal limits	Score of 3+	Positive/elevated
1215966	58.9699	C50.2	Breast, upper-inner quadrant	8500/3	Invasive carcinoma of no special type (C50._) [BREAST ONLY]	2A	2	0	0	Positive/elevated	Negative/normal; within normal limits	Score of 3+	Positive/elevated
1216176	67.8849	C50.8	Breast, overlapping lesion	8500/3	Invasive carcinoma of no special type (C50._) [BREAST ONLY]	2B	2	1	0	Positive/elevated	Positive/elevated	Score of 3+	Positive/elevated
1216247	54.2082	C50.9	Breast, NOS	8500/3	Invasive carcinoma of no special type (C50._) [BREAST ONLY]	2A	1c	1	0	Positive/elevated	Negative/normal; within normal limits	Score of 2+	Borderline; equivocal; indeterminate; undetermined whether positive or negative
1216270	51.3096	C50.2	Breast, upper-inner quadrant	8500/3	Invasive carcinoma of no special type (C50._) [BREAST ONLY]	2A	2	0	0	Positive/elevated	Positive/elevated	Score of 1+	Negative/normal; within normal limits
1216305	35.7918	C50.1	Breast, central portion	8523/3	Infiltrating duct mixed with other types of carcinoma (C50._)	4	2	3a	1	Positive/elevated	Positive/elevated	Score of 1+	Negative/normal; within normal limits
1216322	31.9233	C50.8	Breast, overlapping lesion	8500/3	Invasive carcinoma of no special type (C50._) [BREAST ONLY]	4	3	3a	1	Positive/elevated	Negative/normal; within normal limits	Score of 3+	Positive/elevated
1216485	50.3205	C50.9	Breast, NOS	8522/3	Infiltrating duct and lobular carcinoma (C50._)	3A	3	2a	0	Positive/elevated	Positive/elevated	Score of 1+	Negative/normal; within normal limits
1216537	44.8658	C50.1	Breast, central portion	8500/3	Invasive carcinoma of no special type (C50._) [BREAST ONLY]	3B	4d	1	0	Positive/elevated	Positive/elevated	Score of 1+	Negative/normal; within normal limits
1216600	47.7671	C50.4	Breast, upper-outer quadrant	8500/3	Invasive carcinoma of no special type (C50._) [BREAST ONLY]	2B	2	1	0	Positive/elevated	Negative/normal; within normal limits	Score of 2+	Negative/normal; within normal limits
1216709	26.8603	C50.9	Breast, NOS	8500/3	Invasive carcinoma of no special type (C50._) [BREAST ONLY]	3A	3	1a	0	Negative/normal; within normal limits	Negative/normal; within normal limits	Score of 3+	Positive/elevated
1217217	38.1068	C50.9	Breast, NOS	8500/3	Invasive carcinoma of no special type (C50._) [BREAST ONLY]	3A	3	2a	0	Positive/elevated	Positive/elevated	Score of 1+	Negative/normal; within normal limits
1217218	65.9726	C50.2	Breast, upper-inner quadrant	8522/3	Infiltrating duct and lobular carcinoma (C50._)	2B	2	1a	0	Positive/elevated	Positive/elevated	Score of 1+	Negative/normal; within normal limits
1217253	55.5863	C50.8	Breast, overlapping lesion	8520/3	Lobular carcinoma, NOS (C50._)	2A	2	0	0	Positive/elevated	Positive/elevated	Score of 2+	Borderline; equivocal; indeterminate; undetermined whether positive or negative
1217538	25.0164	C50.5	Breast, lower-outer quadrant	8500/3	Invasive carcinoma of no special type (C50._) [BREAST ONLY]	2A	2	0	0	Positive/elevated	Negative/normal; within normal limits	Score of 2+	Borderline; equivocal; indeterminate; undetermined whether positive or negative
1217892	42.2877	C50.8	Breast, overlapping lesion	8500/3	Invasive carcinoma of no special type (C50._) [BREAST ONLY]	2B	2	1	0	Positive/elevated	Negative/normal; within normal limits	Score of 3+	Positive/elevated
1217962	47.9836	C50.4	Breast, upper-outer quadrant	8500/3	Invasive carcinoma of no special type (C50._) [BREAST ONLY]	2A	2	0	0	Positive/elevated	Positive/elevated	Score of 3+	Positive/elevated
1218027	57.2904	C50.8	Breast, overlapping lesion	8500/3	Invasive carcinoma of no special type (C50._) [BREAST ONLY]	2A	2	0	0	Positive/elevated	Positive/elevated	Score of 1+	Negative/normal; within normal limits
1218090	69.7973	C50.4	Breast, upper-outer quadrant	8500/3	Invasive carcinoma of no special type (C50._) [BREAST ONLY]	2A	2	0	0	Negative/normal; within normal limits	Negative/normal; within normal limits	Score of 1+	Negative/normal; within normal limits
1218132	55.1753	C50.8	Breast, overlapping lesion	8500/3	Invasive carcinoma of no special type (C50._) [BREAST ONLY]	4	4b	1	1	Negative/normal; within normal limits	Negative/normal; within normal limits	Score of 3+	Positive/elevated
1218143	37.5644	C50.2	Breast, upper-inner quadrant	8500/3	Invasive carcinoma of no special type (C50._) [BREAST ONLY]	3C	1c	3	0	Positive/elevated	Positive/elevated	Score 0	Negative/normal; within normal limits
1218202	69.6493	C50.9	Breast, NOS	8522/3	Infiltrating duct and lobular carcinoma (C50._)	1A	1a	0	0
1218206	52.3726	C50.4	Breast, upper-outer quadrant	8500/3	Invasive carcinoma of no special type (C50._) [BREAST ONLY]	2B	2	1	0	Negative/normal; within normal limits	Negative/normal; within normal limits	Score 0	Negative/normal; within normal limits
1218212	49.8795	C50.8	Breast, overlapping lesion	8500/3	Invasive carcinoma of no special type (C50._) [BREAST ONLY]	2A	2	0	0	Positive/elevated	Positive/elevated
1218293	57.8	C50.2	Breast, upper-inner quadrant	8500/3	Invasive carcinoma of no special type (C50._) [BREAST ONLY]	3C	2	3b	0	Positive/elevated	Positive/elevated	Score of 1+	Negative/normal; within normal limits
1218352	39.6274	C50.9	Breast, NOS	8500/3	Invasive carcinoma of no special type (C50._) [BREAST ONLY]	2A	2	0	0	Positive/elevated	Positive/elevated	Score of 3+	Positive/elevated
1218606	68.4575	C50.5	Breast, lower-outer quadrant	8500/3	Invasive carcinoma of no special type (C50._) [BREAST ONLY]	1A	1b	0	0	Negative/normal; within normal limits	Negative/normal; within normal limits	Score of 2+	Borderline; equivocal; indeterminate; undetermined whether positive or negative
1218633	34.9973	C50.2	Breast, upper-inner quadrant	8500/3	Invasive carcinoma of no special type (C50._) [BREAST ONLY]	2A	2	0	0	Positive/elevated	Positive/elevated	Score of 3+	Positive/elevated
1218721	61.4877	C50.8	Breast, overlapping lesion	8523/3	Infiltrating duct mixed with other types of carcinoma (C50._)	3A	3	1	0	Negative/normal; within normal limits	Negative/normal; within normal limits	Score of 1+	Negative/normal; within normal limits
1218755	36.1836	C50.2	Breast, upper-inner quadrant	8500/3	Invasive carcinoma of no special type (C50._) [BREAST ONLY]	1A	1c	0	0	Negative/normal; within normal limits	Negative/normal; within normal limits	Score 0	Negative/normal; within normal limits
1218770	33.737	C50.3	Breast, lower-inner quadrant	8500/3	Invasive carcinoma of no special type (C50._) [BREAST ONLY]	1A	1c	0	0	Positive/elevated	Negative/normal; within normal limits	Score of 3+	Positive/elevated
1218797	47.4247	C50.4	Breast, upper-outer quadrant	8500/3	Invasive carcinoma of no special type (C50._) [BREAST ONLY]	2B	2	1	0	Negative/normal; within normal limits	Negative/normal; within normal limits	Score of 1+	Negative/normal; within normal limits
1219022	34.3781	C50.4	Breast, upper-outer quadrant	8500/3	Invasive carcinoma of no special type (C50._) [BREAST ONLY]	1A	1c	0i+	0	Positive/elevated	Positive/elevated	Score of 3+	Positive/elevated
1219030	20.8575	C50.1	Breast, central portion	8500/3	Invasive carcinoma of no special type (C50._) [BREAST ONLY]	2B	2	1	0	Positive/elevated	Positive/elevated	Score of 2+	Borderline; equivocal; indeterminate; undetermined whether positive or negative
1219054	57.8932	C50.9	Breast, NOS	8500/3	Invasive carcinoma of no special type (C50._) [BREAST ONLY]	3B	4d	1	0	Positive/elevated	Positive/elevated	Score of 1+	Negative/normal; within normal limits
1219127	68.6438	C50.9	Breast, NOS	8500/3	Invasive carcinoma of no special type (C50._) [BREAST ONLY]	4	4b	0	1	Positive/elevated	Positive/elevated
1219395	24.4712	C50.5	Breast, lower-outer quadrant	8500/3	Invasive carcinoma of no special type (C50._) [BREAST ONLY]	2A	1c	1	0	Positive/elevated	Positive/elevated	Score of 2+	Borderline; equivocal; indeterminate; undetermined whether positive or negative
1219671	45.4548	C50.8	Breast, overlapping lesion	8500/3	Invasive carcinoma of no special type (C50._) [BREAST ONLY]	4	4	3	1	Positive/elevated	Positive/elevated	Score of 2+	Borderline; equivocal; indeterminate; undetermined whether positive or negative
1219678	47.3342	C50.4	Breast, upper-outer quadrant	8500/3	Invasive carcinoma of no special type (C50._) [BREAST ONLY]	1A	1c	0	0	Positive/elevated	Positive/elevated	Score of 3+	Positive/elevated
1219685	64.7096	C50.1	Breast, central portion	8522/3	Infiltrating duct and lobular carcinoma (C50._)	2B	2	1a	0	Positive/elevated	Positive/elevated
1219899	54.3425	C50.9	Breast, NOS	8523/3	Infiltrating duct mixed with other types of carcinoma (C50._)	2A	1c	1a	0	Positive/elevated	Positive/elevated	Score of 2+	Borderline; equivocal; indeterminate; undetermined whether positive or negative
1219900	56.2603	C50.8	Breast, overlapping lesion	8500/3	Invasive carcinoma of no special type (C50._) [BREAST ONLY]	1A	1c	0	0	Positive/elevated	Positive/elevated	Score of 2+	Borderline; equivocal; indeterminate; undetermined whether positive or negative
1219924	43.3808	C50.9	Breast, NOS	8500/3	Invasive carcinoma of no special type (C50._) [BREAST ONLY]	2B	2	1	0	Positive/elevated	Positive/elevated	Score of 1+	Negative/normal; within normal limits
1220066	46.8	C50.4	Breast, upper-outer quadrant	8500/3	Invasive carcinoma of no special type (C50._) [BREAST ONLY]	2A	2	0	0	Positive/elevated	Positive/elevated	Score of 3+	Positive/elevated
1220067	60.7753	C50.4	Breast, upper-outer quadrant	8520/3	Lobular carcinoma, NOS (C50._)	2A	1mi	1a	0	Positive/elevated	Positive/elevated	Score of 3+	Positive/elevated
1220087	41.7096	C50.8	Breast, overlapping lesion	8522/3	Infiltrating duct and lobular carcinoma (C50._)	1A	1a	0	0	Positive/elevated	Positive/elevated
1220212	38.8219	C50.9	Breast, NOS	8500/3	Invasive carcinoma of no special type (C50._) [BREAST ONLY]	4			1	Positive/elevated	Positive/elevated	Score of 3+	Positive/elevated
1220258	34.8356	C50.4	Breast, upper-outer quadrant	8500/3	Invasive carcinoma of no special type (C50._) [BREAST ONLY]	2A	1c	1	0	Positive/elevated	Positive/elevated	Score of 3+	Positive/elevated
1220322	43.8575	C50.3	Breast, lower-inner quadrant	8500/3	Invasive carcinoma of no special type (C50._) [BREAST ONLY]	3A	3	1	0	Positive/elevated	Positive/elevated
1220461	51.3644	C50.8	Breast, overlapping lesion	8500/3	Invasive carcinoma of no special type (C50._) [BREAST ONLY]	1A	1b	0	0	Positive/elevated	Positive/elevated	Score of 1+	Negative/normal; within normal limits
1220547	59.6466	C50.9	Breast, NOS	8522/3	Infiltrating duct and lobular carcinoma (C50._)	4			1	Positive/elevated	Positive/elevated	Score of 1+	Negative/normal; within normal limits
1220549	34.2027	C50.3	Breast, lower-inner quadrant	8500/3	Invasive carcinoma of no special type (C50._) [BREAST ONLY]	2A	1b	1	0	Negative/normal; within normal limits	Negative/normal; within normal limits	Score of 3+	Positive/elevated
1220554	32.6685	C50.2	Breast, upper-inner quadrant	8500/3	Invasive carcinoma of no special type (C50._) [BREAST ONLY]	3A	2	2a	0	Positive/elevated	Positive/elevated	Score of 1+	Negative/normal; within normal limits
1220591	39.8575	C50.4	Breast, upper-outer quadrant	8500/3	Invasive carcinoma of no special type (C50._) [BREAST ONLY]	2A	1c	1	0	Positive/elevated	Negative/normal; within normal limits	Score of 2+	Borderline; equivocal; indeterminate; undetermined whether positive or negative
1220614	52.2384	C50.5	Breast, lower-outer quadrant	8500/3	Invasive carcinoma of no special type (C50._) [BREAST ONLY]	1B	1b	1mi	0	Positive/elevated	Positive/elevated	Score of 2+	Negative/normal; within normal limits
1220619	40.4219	C50.9	Breast, NOS	8522/3	Infiltrating duct and lobular carcinoma (C50._)	2A	1c	1	0	Positive/elevated	Positive/elevated	Score 0	Negative/normal; within normal limits
1220724	72.2082	C50.8	Breast, overlapping lesion	8522/3	Infiltrating duct and lobular carcinoma (C50._)	3A	3	1mi	0	Positive/elevated	Positive/elevated	Score of 1+	Negative/normal; within normal limits
1220725	47.8493	C50.9	Breast, NOS	8500/3	Invasive carcinoma of no special type (C50._) [BREAST ONLY]	4	4d	1	1	Positive/elevated	Positive/elevated	Score of 1+	Negative/normal; within normal limits
1220857	46.7014	C50.4	Breast, upper-outer quadrant	8500/3	Invasive carcinoma of no special type (C50._) [BREAST ONLY]	1A	1c	0	0	Positive/elevated	Negative/normal; within normal limits
1220892	29.211	C50.8	Breast, overlapping lesion	8500/3	Invasive carcinoma of no special type (C50._) [BREAST ONLY]	3C	4a	3b	0	Negative/normal; within normal limits	Negative/normal; within normal limits	Score of 1+	Negative/normal; within normal limits
1221130	59.9562	C50.3	Breast, lower-inner quadrant	8500/3	Invasive carcinoma of no special type (C50._) [BREAST ONLY]	2A	2	0	0	Negative/normal; within normal limits	Negative/normal; within normal limits	Score of 1+	Negative/normal; within normal limits
1221145	52.6822	C50.2	Breast, upper-inner quadrant	8500/3	Invasive carcinoma of no special type (C50._) [BREAST ONLY]	1A	1b	0	0	Positive/elevated	Positive/elevated
1221174	56.8055	C50.3	Breast, lower-inner quadrant	8500/3	Invasive carcinoma of no special type (C50._) [BREAST ONLY]	2B	2	1	0	Negative/normal; within normal limits	Negative/normal; within normal limits	Score of 3+	Positive/elevated
1221404	57.8767	C50.2	Breast, upper-inner quadrant	8500/3	Invasive carcinoma of no special type (C50._) [BREAST ONLY]	2A	2	0	0	Positive/elevated	Negative/normal; within normal limits
1221461	42.126	C50.8	Breast, overlapping lesion	8500/3	Invasive carcinoma of no special type (C50._) [BREAST ONLY]	3C	2	3b	0	Negative/normal; within normal limits	Negative/normal; within normal limits	Score of 3+	Positive/elevated
1221462	60.1014	C50.8	Breast, overlapping lesion	8500/3	Invasive carcinoma of no special type (C50._) [BREAST ONLY]	1A	1c	0	0	Positive/elevated	Positive/elevated	Score of 3+	Positive/elevated
1221492	29.5479	C50.5	Breast, lower-outer quadrant	8500/3	Invasive carcinoma of no special type (C50._) [BREAST ONLY]	3A	3	1	0	Negative/normal; within normal limits	Negative/normal; within normal limits	Score of 3+	Positive/elevated
1221548	51.5096	C50.8	Breast, overlapping lesion	8522/3	Infiltrating duct and lobular carcinoma (C50._)	3A	3	1	0	Positive/elevated	Positive/elevated	Score 0	Negative/normal; within normal limits
1221596	54.074	C50.4	Breast, upper-outer quadrant	8500/3	Invasive carcinoma of no special type (C50._) [BREAST ONLY]	1A	1c	0	0	Positive/elevated	Negative/normal; within normal limits	Score of 3+	Positive/elevated
1221762	45.8877	C50.8	Breast, overlapping lesion	8500/3	Invasive carcinoma of no special type (C50._) [BREAST ONLY]	2B	2	1	0			Score of 2+	Borderline; equivocal; indeterminate; undetermined whether positive or negative
1222016	69.0548	C50.5	Breast, lower-outer quadrant	8500/3	Invasive carcinoma of no special type (C50._) [BREAST ONLY]	1A	1c	0	0	Negative/normal; within normal limits	Negative/normal; within normal limits	Score of 1+	Negative/normal; within normal limits
1222111	76.0904	C50.9	Breast, NOS	8522/3	Infiltrating duct and lobular carcinoma (C50._)	2B	2	1a	0	Positive/elevated	Positive/elevated	Score of 1+	Negative/normal; within normal limits
1222113	55.0055	C50.1	Breast, central portion	8500/3	Invasive carcinoma of no special type (C50._) [BREAST ONLY]	2B	2	1a	0	Positive/elevated	Negative/normal; within normal limits	Score of 1+	Negative/normal; within normal limits
1223997	63.9014	C50.4	Breast, upper-outer quadrant	8500/3	Invasive carcinoma of no special type (C50._) [BREAST ONLY]	2A	1c	1	0	Negative/normal; within normal limits	Negative/normal; within normal limits	Score of 1+	Negative/normal; within normal limits
1225638	44.811	C50.8	Breast, overlapping lesion	8500/3	Invasive carcinoma of no special type (C50._) [BREAST ONLY]	4	2	2a	1	Positive/elevated	Positive/elevated	Score of 1+	Negative/normal; within normal limits
1225642	56.8712	C50.9	Breast, NOS	8500/3	Invasive carcinoma of no special type (C50._) [BREAST ONLY]	4	4	1	1	Negative/normal; within normal limits	Negative/normal; within normal limits	Score of 3+	Positive/elevated
1229635	73.2219	C50.4	Breast, upper-outer quadrant	8500/3	Invasive carcinoma of no special type (C50._) [BREAST ONLY]	2A	1c	1a	0	Positive/elevated	Positive/elevated	Score of 1+	Negative/normal; within normal limits
1229772	51.8055	C50.8	Breast, overlapping lesion	8500/3	Invasive carcinoma of no special type (C50._) [BREAST ONLY]	2B	3	0i+	0	Positive/elevated	Positive/elevated	Score of 1+	Negative/normal; within normal limits
1229773	62.7479	C50.9	Breast, NOS	8500/3	Invasive carcinoma of no special type (C50._) [BREAST ONLY]	2A	1c	1a	0	Positive/elevated	Positive/elevated	Score of 1+	Negative/normal; within normal limits
1230033	38.0959	C50.4	Breast, upper-outer quadrant	8500/3	Invasive carcinoma of no special type (C50._) [BREAST ONLY]	2A	1c	1a	0	Positive/elevated	Positive/elevated
1230253	47.326	C50.9	Breast, NOS	8500/3	Invasive carcinoma of no special type (C50._) [BREAST ONLY]	2A	1c	1	0	Positive/elevated	Positive/elevated	Score 0	Negative/normal; within normal limits
1230255	56.926	C50.2	Breast, upper-inner quadrant	8500/3	Invasive carcinoma of no special type (C50._) [BREAST ONLY]	1A	1c	0	0	Positive/elevated	Positive/elevated	Score of 1+	Negative/normal; within normal limits
1230392	55.4986	C50.9	Breast, NOS	8523/3	Infiltrating duct mixed with other types of carcinoma (C50._)	2B	2	1a	0	Positive/elevated	Positive/elevated	Score of 1+	Negative/normal; within normal limits
1230516	61.9233	C50.4	Breast, upper-outer quadrant	8500/3	Invasive carcinoma of no special type (C50._) [BREAST ONLY]	2A	1c	1	0	Negative/normal; within normal limits	Negative/normal; within normal limits	Score of 1+	Negative/normal; within normal limits
1230557	65.6301	C50.2	Breast, upper-inner quadrant	8507/3	Invasive micropapillary carcinoma (C50._) [USE FOR C50._ FOR ALL YEARS. FOR ALL OTHER SITES USE 8265/3 FOR 2018+ AND USE 8507/3 FOR PRE-2018.]	2B	2	1a	0	Positive/elevated	Positive/elevated	Score of 3+	Positive/elevated
1230610	55.5863	C50.9	Breast, NOS	8530/3	Inflammatory carcinoma (C50._)	3B	4d	1	0	Negative/normal; within normal limits	Negative/normal; within normal limits	Score of 1+	Negative/normal; within normal limits
1230670	40.7068	C50.2	Breast, upper-inner quadrant	8500/3	Invasive carcinoma of no special type (C50._) [BREAST ONLY]	2A	1c	1a	0	Positive/elevated	Positive/elevated	Score of 3+	Positive/elevated
1230705	55.8904	C50.8	Breast, overlapping lesion	8500/3	Invasive carcinoma of no special type (C50._) [BREAST ONLY]	2A	1b	1	0	Positive/elevated	Positive/elevated	Score of 3+	Positive/elevated
1230852	67.1425	C50.4	Breast, upper-outer quadrant	8500/3	Invasive carcinoma of no special type (C50._) [BREAST ONLY]	3A	3	1	0	Negative/normal; within normal limits	Negative/normal; within normal limits	Score of 2+	Borderline; equivocal; indeterminate; undetermined whether positive or negative
1230892	38.7973	C50.8	Breast, overlapping lesion	8500/3	Invasive carcinoma of no special type (C50._) [BREAST ONLY]	1A	1a	0	0	Positive/elevated	Positive/elevated
1230989	37.9781	C50.4	Breast, upper-outer quadrant	8500/3	Invasive carcinoma of no special type (C50._) [BREAST ONLY]	2A	1c	1a	0	Positive/elevated	Positive/elevated	Score of 3+	Positive/elevated
1231339	47.4	C50.4	Breast, upper-outer quadrant	8500/3	Invasive carcinoma of no special type (C50._) [BREAST ONLY]	2B	2	1	0	Positive/elevated	Negative/normal; within normal limits	Score of 2+	Negative/normal; within normal limits
1231344	61.2822	C50.4	Breast, upper-outer quadrant	8522/3	Infiltrating duct and lobular carcinoma (C50._)	1A	1c	0i+	0	Positive/elevated	Negative/normal; within normal limits	Score of 2+	Borderline; equivocal; indeterminate; undetermined whether positive or negative
1231420	56.1425	C50.5	Breast, lower-outer quadrant	8500/3	Invasive carcinoma of no special type (C50._) [BREAST ONLY]	2B	2	1	0
1231473	38.4137	C50.4	Breast, upper-outer quadrant	8500/3	Invasive carcinoma of no special type (C50._) [BREAST ONLY]	3A	2	2a	0	Positive/elevated	Positive/elevated	Score 0	Negative/normal; within normal limits
1231475	44.0795	C50.9	Breast, NOS	8520/3	Lobular carcinoma, NOS (C50._)	2A	2	0	0	Positive/elevated	Positive/elevated
1231502	39.8603	C50.4	Breast, upper-outer quadrant	8522/3	Infiltrating duct and lobular carcinoma (C50._)	2B	2	1	0	Positive/elevated	Positive/elevated	Score of 1+	Negative/normal; within normal limits
1231628	53.611	C50.4	Breast, upper-outer quadrant	8500/3	Invasive carcinoma of no special type (C50._) [BREAST ONLY]	1A	1c	0	0	Positive/elevated	Negative/normal; within normal limits
1231636	60.1507	C50.8	Breast, overlapping lesion	8500/3	Invasive carcinoma of no special type (C50._) [BREAST ONLY]	2A	2	0	0	Positive/elevated	Positive/elevated	Score of 1+	Negative/normal; within normal limits
1231766	29.0137	C50.4	Breast, upper-outer quadrant	8500/3	Invasive carcinoma of no special type (C50._) [BREAST ONLY]	2A	1c	1a	0	Positive/elevated	Negative/normal; within normal limits	Score of 1+	Negative/normal; within normal limits
1231778	41.611	C50.5	Breast, lower-outer quadrant	8500/3	Invasive carcinoma of no special type (C50._) [BREAST ONLY]	2A	2	0	0	Positive/elevated	Positive/elevated	Score of 3+	Borderline; equivocal; indeterminate; undetermined whether positive or negative
1231826	37.6274	C50.1	Breast, central portion	8500/3	Invasive carcinoma of no special type (C50._) [BREAST ONLY]	2A	2	0	0	Positive/elevated	Positive/elevated	Score 0	Negative/normal; within normal limits
1231831	56.4055	C50.4	Breast, upper-outer quadrant	8500/3	Invasive carcinoma of no special type (C50._) [BREAST ONLY]	1A	1c	0	0	Positive/elevated	Positive/elevated
1231902	70.7918	C50.9	Breast, NOS	8523/3	Infiltrating duct mixed with other types of carcinoma (C50._)	2B	3	0	0	Negative/normal; within normal limits	Negative/normal; within normal limits	Score of 2+	Borderline; equivocal; indeterminate; undetermined whether positive or negative
1231913	27.7534	C50.8	Breast, overlapping lesion	8500/3	Invasive carcinoma of no special type (C50._) [BREAST ONLY]	3A	3	2a	0	Positive/elevated	Positive/elevated
1231964	51.6959	C50.4	Breast, upper-outer quadrant	8500/3	Invasive carcinoma of no special type (C50._) [BREAST ONLY]	3A	1c	2a	0	Positive/elevated	Negative/normal; within normal limits	Score of 2+	Borderline; equivocal; indeterminate; undetermined whether positive or negative
1232048	35.0274	C50.2	Breast, upper-inner quadrant	8500/3	Invasive carcinoma of no special type (C50._) [BREAST ONLY]	2A	2	0	0	Positive/elevated	Positive/elevated	Score of 3+	Positive/elevated
1232120	75.3014	C50.4	Breast, upper-outer quadrant	8500/3	Invasive carcinoma of no special type (C50._) [BREAST ONLY]	4	2	0	1	Negative/normal; within normal limits	Negative/normal; within normal limits	Score of 3+	Positive/elevated
1232254	45.2438	C50.2	Breast, upper-inner quadrant	8500/3	Invasive carcinoma of no special type (C50._) [BREAST ONLY]	2A	2	0	0	Positive/elevated	Negative/normal; within normal limits	Score of 3+	Positive/elevated
1232368	43.5014	C50.8	Breast, overlapping lesion	8500/3	Invasive carcinoma of no special type (C50._) [BREAST ONLY]	1A	1c	0	0	Positive/elevated	Positive/elevated	Score of 2+	Borderline; equivocal; indeterminate; undetermined whether positive or negative
1232586	64.3836	C50.1	Breast, central portion	8500/3	Invasive carcinoma of no special type (C50._) [BREAST ONLY]	2B	2	1a	0	Positive/elevated	Positive/elevated	Score 0	Negative/normal; within normal limits
1232689	67.9699	C50.4	Breast, upper-outer quadrant	8500/3	Invasive carcinoma of no special type (C50._) [BREAST ONLY]	1A	1b	0	0	Positive/elevated	Positive/elevated	Score of 1+	Negative/normal; within normal limits
1232717	65.0219	C50.4	Breast, upper-outer quadrant	8520/3	Lobular carcinoma, NOS (C50._)	2A	2	0	0
1232764	65.074	C50.9	Breast, NOS	8523/3	Infiltrating duct mixed with other types of carcinoma (C50._)	3B	4b	1	0	Positive/elevated	Positive/elevated	Score 0	Negative/normal; within normal limits
1232775	51.8301	C50.3	Breast, lower-inner quadrant	8522/3	Infiltrating duct and lobular carcinoma (C50._)	1A	1c	0	0	Positive/elevated	Positive/elevated	Score of 1+	Negative/normal; within normal limits
1233943	47.0301	C50.4	Breast, upper-outer quadrant	8523/3	Infiltrating duct mixed with other types of carcinoma (C50._)	2B	2	1	0	Positive/elevated	Negative/normal; within normal limits	Score of 3+	Positive/elevated
1233946	53.6164	C50.9	Breast, NOS	8500/3	Invasive carcinoma of no special type (C50._) [BREAST ONLY]	3A	3	1	0	Positive/elevated	Negative/normal; within normal limits
1233978	47.1452	C50.9	Breast, NOS	8500/3	Invasive carcinoma of no special type (C50._) [BREAST ONLY]	2A	1b	1	0	Positive/elevated	Positive/elevated	Score of 1+	Negative/normal; within normal limits
1234062	56.4712	C50.4	Breast, upper-outer quadrant	8500/3	Invasive carcinoma of no special type (C50._) [BREAST ONLY]	1A	1c	0	0	Positive/elevated	Positive/elevated	Score of 1+	Negative/normal; within normal limits
1234072	40.7726	C50.2	Breast, upper-inner quadrant	8500/3	Invasive carcinoma of no special type (C50._) [BREAST ONLY]	2A	2	0	0	Negative/normal; within normal limits	Negative/normal; within normal limits	Score of 2+	Borderline; equivocal; indeterminate; undetermined whether positive or negative
1234174	56.3205	C50.8	Breast, overlapping lesion	8500/3	Invasive carcinoma of no special type (C50._) [BREAST ONLY]	1A	1c	0i-	0	Positive/elevated	Negative/normal; within normal limits	Score of 3+	Positive/elevated
1234332	46.4658	C50.4	Breast, upper-outer quadrant	8500/3	Invasive carcinoma of no special type (C50._) [BREAST ONLY]	2A	2	0	0	Positive/elevated	Positive/elevated	Score of 3+	Positive/elevated
1234596	49.0685	C50.3	Breast, lower-inner quadrant	8500/3	Invasive carcinoma of no special type (C50._) [BREAST ONLY]	1A	1c	0	0	Positive/elevated	Positive/elevated	Score of 1+	Negative/normal; within normal limits
1234667	35.9753	C50.8	Breast, overlapping lesion	8500/3	Invasive carcinoma of no special type (C50._) [BREAST ONLY]	2A	2	0	0	Positive/elevated	Positive/elevated	Score 0	Negative/normal; within normal limits
1234759	64.4795	C50.3	Breast, lower-inner quadrant	8522/3	Infiltrating duct and lobular carcinoma (C50._)	3A	1c	3a	0	Positive/elevated	Negative/normal; within normal limits	Score of 1+	Negative/normal; within normal limits
1234764	45.7945	C50.9	Breast, NOS	8523/3	Infiltrating duct mixed with other types of carcinoma (C50._)	3A	2	2a	0	Positive/elevated	Positive/elevated	Score of 1+	Negative/normal; within normal limits
1234999	62.926	C50.5	Breast, lower-outer quadrant	8500/3	Invasive carcinoma of no special type (C50._) [BREAST ONLY]	3A	2	2a	0	Positive/elevated	Positive/elevated	Score of 2+	Borderline; equivocal; indeterminate; undetermined whether positive or negative
1235273	44.2329	C50.9	Breast, NOS	8520/3	Lobular carcinoma, NOS (C50._)	2A	1b	1	0	Positive/elevated	Positive/elevated	Score 0	Negative/normal; within normal limits
1235567	30.8767	C50.9	Breast, NOS	8500/3	Invasive carcinoma of no special type (C50._) [BREAST ONLY]	3A	3	1	0	Positive/elevated	Positive/elevated	Score of 1+	Negative/normal; within normal limits
1235568	58.4384	C50.3	Breast, lower-inner quadrant	8500/3	Invasive carcinoma of no special type (C50._) [BREAST ONLY]	1A	1c	0	0	Positive/elevated	Positive/elevated
1235603	41.9068	C50.4	Breast, upper-outer quadrant	8500/3	Invasive carcinoma of no special type (C50._) [BREAST ONLY]	2A	2	0	0	Negative/normal; within normal limits	Negative/normal; within normal limits	Score of 3+	Positive/elevated
1235708	42.1699	C50.9	Breast, NOS	8500/3	Invasive carcinoma of no special type (C50._) [BREAST ONLY]	1A	1c	0	0	Positive/elevated	Negative/normal; within normal limits	Score of 3+	Positive/elevated
1235895	59.0658	C50.8	Breast, overlapping lesion	8500/3	Invasive carcinoma of no special type (C50._) [BREAST ONLY]	2A	1c	1a	0	Negative/normal; within normal limits	Negative/normal; within normal limits	Score of 3+	Positive/elevated
1235923	34.2	C50.9	Breast, NOS	8500/3	Invasive carcinoma of no special type (C50._) [BREAST ONLY]	2B	2	1a	0	Positive/elevated	Positive/elevated
1236062	39.4274	C50.5	Breast, lower-outer quadrant	8500/3	Invasive carcinoma of no special type (C50._) [BREAST ONLY]	2A	1c	1	0	Positive/elevated	Positive/elevated
1236274	64.2658	C50.1	Breast, central portion	8500/3	Invasive carcinoma of no special type (C50._) [BREAST ONLY]	3B	4b	1	0	Positive/elevated	Positive/elevated	Score of 1+	Negative/normal; within normal limits
1237266	59.6384	C50.8	Breast, overlapping lesion	8500/3	Invasive carcinoma of no special type (C50._) [BREAST ONLY]	3B	3	1	0	Positive/elevated	Negative/normal; within normal limits	Score of 1+	Negative/normal; within normal limits
1237441	39.126	C50.8	Breast, overlapping lesion	8500/3	Invasive carcinoma of no special type (C50._) [BREAST ONLY]	1B	1c	0	0	Positive/elevated	Negative/normal; within normal limits	Score of 3+	Positive/elevated
1237634	71.4082	C50.8	Breast, overlapping lesion	8520/3	Lobular carcinoma, NOS (C50._)	1A	1a	0	0
1237765	76.5014	C50.9	Breast, NOS	8500/3	Invasive carcinoma of no special type (C50._) [BREAST ONLY]	3B	4d	1	0	Negative/normal; within normal limits	Negative/normal; within normal limits
1237769	32.5151	C50.4	Breast, upper-outer quadrant	8500/3	Invasive carcinoma of no special type (C50._) [BREAST ONLY]	2B	2	1	0	Negative/normal; within normal limits	Negative/normal; within normal limits	Score of 1+	Negative/normal; within normal limits
1237878	55.5151	C50.9	Breast, NOS	8500/3	Invasive carcinoma of no special type (C50._) [BREAST ONLY]	3A	3	1	0	Positive/elevated	Positive/elevated	Score of 2+	Borderline; equivocal; indeterminate; undetermined whether positive or negative
1237893	46.9151	C50.4	Breast, upper-outer quadrant	8500/3	Invasive carcinoma of no special type (C50._) [BREAST ONLY]	1B	1c	1mi	0	Positive/elevated	Positive/elevated	Score of 2+	Borderline; equivocal; indeterminate; undetermined whether positive or negative
1238043	36.0767	C50.4	Breast, upper-outer quadrant	8500/3	Invasive carcinoma of no special type (C50._) [BREAST ONLY]	1A	1c	0	0	Positive/elevated	Negative/normal; within normal limits	Score of 3+	Positive/elevated
1238980	30.737	C50.9	Breast, NOS	8523/3	Infiltrating duct mixed with other types of carcinoma (C50._)	2A	1c	1a	0	Positive/elevated	Positive/elevated	Score of 2+	Borderline; equivocal; indeterminate; undetermined whether positive or negative
1239215	30.9342	C50.9	Breast, NOS	8500/3	Invasive carcinoma of no special type (C50._) [BREAST ONLY]	2A	2	0	0
1239226	42.6082	C50.8	Breast, overlapping lesion	8500/3	Invasive carcinoma of no special type (C50._) [BREAST ONLY]	2A	3	1	0
1239240	43.3452	C50.4	Breast, upper-outer quadrant	8500/3	Invasive carcinoma of no special type (C50._) [BREAST ONLY]	1A	1c	1a	0
1239490	38.6082	C50.4	Breast, upper-outer quadrant	8500/3	Invasive carcinoma of no special type (C50._) [BREAST ONLY]	2B	2	1a	0	Positive/elevated	Positive/elevated	Score 0	Negative/normal; within normal limits
1239816	51.6685	C50.8	Breast, overlapping lesion	8500/3	Invasive carcinoma of no special type (C50._) [BREAST ONLY]	3A	3	1	0	Negative/normal; within normal limits	Negative/normal; within normal limits
1239947	55.8712	C50.8	Breast, overlapping lesion	8500/3	Invasive carcinoma of no special type (C50._) [BREAST ONLY]	1A	1c	1a	0
1239968	53.4247	C50.4	Breast, upper-outer quadrant	8500/3	Invasive carcinoma of no special type (C50._) [BREAST ONLY]	2B	2	1	0	Negative/normal; within normal limits	Negative/normal; within normal limits	Score 0	Negative/normal; within normal limits
1240781	48.8795	C50.8	Breast, overlapping lesion	8500/3	Invasive carcinoma of no special type (C50._) [BREAST ONLY]	2A	2	1	0
1242293	59.7918	C50.6	Breast, axillary tail	8500/3	Invasive carcinoma of no special type (C50._) [BREAST ONLY]	2A	3	0	0
1242621	36.7808	C50.9	Breast, NOS	8500/3	Invasive carcinoma of no special type (C50._) [BREAST ONLY]	3B	4b	1	0
1242622	68.937	C50.2	Breast, upper-inner quadrant	8500/3	Invasive carcinoma of no special type (C50._) [BREAST ONLY]	2A	1c	1	0
1242623	79.2685	C50.4	Breast, upper-outer quadrant	8500/3	Invasive carcinoma of no special type (C50._) [BREAST ONLY]	1B	1b	0	0
1242838	70.2438	C50.4	Breast, upper-outer quadrant	8500/3	Invasive carcinoma of no special type (C50._) [BREAST ONLY]	1A	1c	0	0
1243784	49.4849	C50.1	Breast, central portion	8500/3	Invasive carcinoma of no special type (C50._) [BREAST ONLY]	3A	2	2	0	Positive/elevated	Positive/elevated	Score of 2+	Borderline; equivocal; indeterminate; undetermined whether positive or negative
1255173	31.8	C50.2	Breast, upper-inner quadrant	8500/3	Invasive carcinoma of no special type (C50._) [BREAST ONLY]	4			1
1255454	62.2137	C50.2	Breast, upper-inner quadrant	8520/3	Lobular carcinoma, NOS (C50._)	3C	4d	1	0
1255591	37.3425	C50.8	Breast, overlapping lesion	8500/3	Invasive carcinoma of no special type (C50._) [BREAST ONLY]	3B	2	1	0

## Sheet: S Table 3
Supplemental Table 3: Targeted Variants Included in the PGx Open Array Panel
1	ABCB1 rs1045642	41	CYP2C8*2 rs11572103	81	CYP3A4*15
2	ABCB1 rs1128503	42	CYP2C8*1C rs17110453	82	CYP3A4*1B rs2740574
3	ABCB1 rs2032582	43	CYP2C9*11 rs28371685	83	CYP3A4*22 rs35599367
4	ABCB1 Rs2032582	44	CYP2C9*13 rs72558187	84	CYP3A5*3 rs776746
5	ABCC1 rs212090	45	CYP2C9*15 rs72558190	85	CYP3A5*6 rs10264272
6	ABCG2 rs2231142	46	CYP2C9*2 rs1799853	86	CYP3A5*7 rs41303343
7	ADRA2A rs11195419	47	CYP2C9*3 rs1057910	87	CYP4F2 rs2108622
8	ADRA2A rs1800544	48	CYP2C9*4 rs56165452	88	DPYD rs67376798
9	ADRA2A rs553668	49	CYP2C9*5 rs28371686	89	DPYD*13 rs55886062
10	ADRB2 rs1042713	50	CYP2C9*6 rs9332131	90	DPYD*2 rs3918290
11	APOE rs429358	51	CYP2C9*8 rs7900194	91	DRD2 rs1079598
12	APOE rs7412	52	CYP2D6 2850 C>T rs16947	92	DRD2 rs1799732
13	COMT rs4680	53	CYP2D6 4180 G>C rs1135840	93	DRD2 rs1799978
14	CYP1A2 rs2069514	54	CYP2D6*10 rs1065852	94	DRD2 rs1800497
15	CYP1A2 rs35694136	55	CYP2D6*11 rs201377835	95	DRD2 rs2734841
16	CYP1A2 rs2069526	56	CYP2D6*12 rs5030862	96	EPHX1 rs1051740
17	CYP1A2 rs12720461	57	CYP2D6*14 rs5030865	97	F2 rs1799963
18	CYP1A2 rs762551	58	CYP2D6*15 rs774671100	98	F5 rs6025
19	CYP2B6 rs2279343	59	CYP2D6*17 rs28371706	99	PKLR rs2297480
20	CYP2B6 rs3745274	60	CYP2D6*19 rs758320086	100	GRIK4 rs1954787
21	CYP2B6 rs28399499	61	CYP2D6*20 rs72549354	101	HTR1A rs6295
22	CYP2B6 rs34223104	62	CYP2D6*29 rs59421388	102	HTR2A rs6311
23	CYP2B6 rs3211371	63	CYP2D6*2A rs1080985	103	HTR2A rs7997012
24	CYP2C19*10 rs6413438	64	CYP2D6*3 rs35742686	104	HTR2C rs3813929
25	CYP2C19*12 rs55640102	65	CYP2D6*35 rs769258	105	METTL21A rs2952768
26	CYP2C19*13 rs17879685	66	CYP2D6*4 rs3892097	106	MTHFR rs1801133
27	CYP2C19*15 rs17882687	67	CYP2D6*41 rs28371725	107	MTHFR rs1801131
28	CYP2C19*17 rs12248560	68	CYP2D6*42 rs72549346	108	NUDT15 rs116855232
29	CYP2C19*2 rs4244285	69	CYP2D6*45 rs28371710	109	NUDT15 rs147390019
30	CYP2C19*27 rs7902257	70	CYP2D6*46 rs28371696	110	OPRM1 rs1799971
31	CYP2C19*3 rs4986893	71	CYP2D6*49 rs1135822	111	SLC6A2 rs12708954
32	CYP2C19*35 rs12769205	72	CYP2D6*6 rs5030655	112	SLC6A2 rs3785143
33	CYP2C19*4 rs28399504	73	CYP2D6*7 rs5030867	113	SLCO1B1*17 rs4149015
34	CYP2C19*5 rs56337013	74	CYP2D6*8 rs5030865	114	SLCO1B1*5 rs4149056
35	CYP2C19*6 rs72552267	75	CYP2D6*9 rs5030656	115	TPMT*2 rs1800462
36	CYP2C19*7 rs72558186	76	CYP2E1 rs2070676	116	TPMT*3B rs1800460
37	CYP2C19*8 rs41291556	77	CYP2E1 rs3813867	117	TPMT*3C rs1142345
38	CYP2C19*9 rs17884712	78	CYP2E1 rs2070673	118	TPMT*4 rs1800584
39	CYP2C8*3 rs10509681	79	CYP2E1 rs6413420	119	UGT2B15*2 rs1902023
40	CYP2C8*4 rs1058930	80	CYP2E1 rs2070672	120	VKORC1 rs9923231
